# Supplementary material for: Detection and characterization of Hepatitis B virus double-stranded linear DNA-derived covalently closed circular DNA in chronic hepatitis B patients
Source: PLoS Pathog. 2026 Feb 24;22(2):e1013999. doi: 10.1371/journal.ppat.1013999 (PMC12952642; doi:10.1371/journal.ppat.1013999)
Supplement: S1 Table — (XLSX) [file ppat.1013999.s001.xlsx]

## Sheet: S1 Table
	S1 Table. Summary of data obtained from HBV-targeted NGS and PSAD-cccDNA PCR NGS assays.				HBV-targeted NGS (nt 1458–1982)					PSAD cccDNA-PCR NGS (nt 1553–1949)
#	MS ID	HBeAg status	HBV viral load	cccDNA per 1M cells	targets (5' position at nt 1458–1840)	nt 1600–1840 INDEL reads (% target reads)	WT reads (% target reads)	dsl-cccDNA candidates (>5 different DELs each with <5 SRs in nt 1600–1840)	Selected for PSAD cccDNA-PCR NGS study	PCR target reads	on-target rates (%)	nt 1600–1840 INDEL reads (% target reads)	WT reads (% target reads)	nt 1600–1840 deletion counts	nt 1600–1840 insertion counts	nt 1600–1840 concordant INDEL reads (% target reads)	nt 1600–1840 concordant deletion counts	nt 1600–1840 concordant insertion counts	nt 1800–1840 INDEL reads (% target reads)	WT reads (% target reads)	nt 1800–1840 concordant INDEL reads (% target reads)	nt 1800–1840 INDEL diversity (Shannon's index)
38	1	Positive	>=6 log IU/mL	70646.5	22903	729 (3.2%)	22,174 (96.8%)	YES	positive	779582	0.766589	297,873 (38.2%)	481,709 (61.8%)	33158	256184	105,521 (13.5%)	5526	99878	210,002 (26.9%)	569,580 (73.1%)	105,044 (13.5%)	3.69752
4	2	Positive	>=6 log IU/mL	545888	33376	732 (2.2%)	32,644 (97.8%)	YES	positive	633472	0.742329	84,819 (13.4%)	548,653 (86.6%)	8273	80175	44,105 (7%)	1245	42841	70,329 (11.1%)	563,143 (88.9%)	43,862 (6.9%)	3.93442
47	3	Positive	<6 log IU/mL	3532.43	7327	192 (2.6%)	7,135 (97.4%)	YES	positive	914147	0.819563	181,783 (19.9%)	732,364 (80.1%)	52101	132767	34,952 (3.8%)	3297	31655	69,156 (7.6%)	844,991 (92.4%)	31,656 (3.5%)	2.6531
42	4	Positive	>=6 log IU/mL	107859	15600	428 (2.7%)	15,172 (97.3%)	YES	positive	1341003	0.893102	328,667 (24.5%)	1,012,336 (75.5%)	75731	248328	172,178 (12.8%)	9470	162708	264,418 (19.7%)	1,076,585 (80.3%)	169,496 (12.6%)	4.17564
32	5	Positive	>=6 log IU/mL	485768	39710	5,678 (14.3%)	34,032 (85.7%)	YES	positive	1783901	0.869509	1,403,969 (78.7%)	379,932 (21.3%)	1429335	494337	949,210 (53.2%)	951643	80436	136,492 (7.7%)	1,647,409 (92.3%)	85,434 (4.8%)	5.19719
26	6	Positive	>=6 log IU/mL	90492.9	9716	139 (1.4%)	9,577 (98.6%)	YES
13	7	Positive	>=6 log IU/mL	186156	33280	3,751 (11.3%)	29,529 (88.7%)	YES	positive	1530242	0.843072	727,126 (47.5%)	803,116 (52.5%)	1128541	641294	504,520 (33%)	876257	451560	152,044 (9.9%)	1,378,198 (90.1%)	34,810 (2.3%)	4.32991
50	8	Positive	>=6 log IU/mL	72290	50006	1,391 (2.8%)	48,615 (97.2%)	YES	positive	938453	0.863957	165,113 (17.6%)	773,340 (82.4%)	23536	149788	78,804 (8.4%)	6209	72640	115,049 (12.3%)	823,404 (87.7%)	72,033 (7.7%)	3.79125
27	9	Positive	>=6 log IU/mL	78588.7	15889	574 (3.6%)	15,315 (96.4%)	YES	positive	2209611	0.848038	321,322 (14.5%)	1,888,289 (85.5%)	84672	260389	180,206 (8.2%)	31303	149535	245,348 (11.1%)	1,964,263 (88.9%)	167,171 (7.6%)	3.34365
8	10	Positive	>=6 log IU/mL	38527.1	3586	60 (1.7%)	3,526 (98.3%)	YES
9	11	Positive	>=6 log IU/mL	174411	22623	1,284 (5.7%)	21,339 (94.3%)	YES	positive	540271	0.813438	87,005 (16.1%)	453,266 (83.9%)	26805	63195	43,419 (8%)	14133	29721	58,235 (10.8%)	482,036 (89.2%)	30,023 (5.6%)	4.06421
29	12	Positive	>=6 log IU/mL	75331.5	14841	462 (3.1%)	14,379 (96.9%)	YES	positive	883634	0.785374	237,462 (26.9%)	646,172 (73.1%)	82195	187350	80,266 (9.1%)	6269	73996	131,081 (14.8%)	752,553 (85.2%)	80,041 (9.1%)	3.56731
46	13	Positive	>=6 log IU/mL	53511.6	13648	341 (2.5%)	13,307 (97.5%)	YES	positive	806395	0.848099	190,506 (23.6%)	615,889 (76.4%)	45566	161033	80,384 (10%)	8049	72336	133,997 (16.6%)	672,398 (83.4%)	80,045 (9.9%)	3.56179
10	14	Positive	>=6 log IU/mL	254640	25415	773 (3%)	24,642 (97%)	YES	positive	1614148	0.844521	246,869 (15.3%)	1,367,279 (84.7%)	46879	211988	86,741 (5.4%)	15737	70975	140,956 (8.7%)	1,473,192 (91.3%)	80,128 (5%)	4.11375
14	15	Positive	>=6 log IU/mL	106375	20135	476 (2.4%)	19,659 (97.6%)	YES	positive	2139685	0.750204	233,655 (10.9%)	1,906,030 (89.1%)	78997	175854	109,688 (5.1%)	28946	80781	133,001 (6.2%)	2,006,684 (93.8%)	85,917 (4%)	3.66293
2	16	Positive	>=6 log IU/mL	86000	17663	1,863 (10.5%)	15,800 (89.5%)	YES	positive	1299160	0.899973	549,133 (42.3%)	750,027 (57.7%)	885566	80204	108,273 (8.3%)	95039	23036	73,956 (5.7%)	1,225,204 (94.3%)	32,014 (2.5%)	4.09639
1	17	Positive	>=6 log IU/mL	6134	8501	386 (4.5%)	8,115 (95.5%)	YES	positive	1435852	0.823419	1,087,778 (75.8%)	348,074 (24.2%)	709464	1030719	62,407 (4.3%)	55179	7267	47,365 (3.3%)	1,388,487 (96.7%)	12,043 (0.8%)	3.83936
40	18	Positive	>=6 log IU/mL	194926	48603	4,467 (9.2%)	44,136 (90.8%)	YES	positive	867224	0.747442	660,289 (76.1%)	206,935 (23.9%)	279758	648124	28,578 (3.3%)	24046	5603	28,132 (3.2%)	839,092 (96.8%)	10,321 (1.2%)	3.32544
30	19	Positive	>=6 log IU/mL	152750	37572	1,181 (3.1%)	36,391 (96.9%)	YES	positive	1418147	0.836294	264,205 (18.6%)	1,153,942 (81.4%)	99926	164948	131,843 (9.3%)	29868	102090	177,957 (12.5%)	1,240,190 (87.5%)	118,907 (8.4%)	4.33114
55	20	Positive	>=6 log IU/mL	52472.3	18661	610 (3.3%)	18,051 (96.7%)	YES	positive	730935	0.832161	177,740 (24.3%)	553,195 (75.7%)	19742	143151	71,523 (9.8%)	4098	67369	132,462 (18.1%)	598,473 (81.9%)	70,715 (9.7%)	3.83721
21	21	Positive	>=6 log IU/mL	396895	20685	651 (3.1%)	20,034 (96.9%)	YES	positive	888918	0.833887	123,816 (13.9%)	765,102 (86.1%)	19958	106914	68,279 (7.7%)	7141	62192	94,231 (10.6%)	794,687 (89.4%)	63,121 (7.1%)	3.63028
3	22	Positive	>=6 log IU/mL	91923	18368	600 (3.3%)	17,768 (96.7%)	YES	positive	875227	0.737078	171,866 (19.6%)	703,361 (80.4%)	31307	164980	71,976 (8.2%)	10977	86847	130,588 (14.9%)	744,639 (85.1%)	70,280 (8%)	3.54243
17	23	Positive	<6 log IU/mL	108288	8931	179 (2%)	8,752 (98%)	YES	positive	1236059	0.787819	138,260 (11.2%)	1,097,799 (88.8%)	64829	84934	37,299 (3%)	3274	33746	85,552 (6.9%)	1,150,507 (93.1%)	35,964 (2.9%)	3.90154
51	24	Positive	>=6 log IU/mL	103303	35903	982 (2.7%)	34,921 (97.3%)	YES	positive	937703	0.859047	196,382 (20.9%)	741,321 (79.1%)	33619	170186	57,508 (6.1%)	6380	50921	95,949 (10.2%)	841,754 (89.8%)	55,125 (5.9%)	3.50574
49	25	Negative	<6 log IU/mL	3607.66	1381	43 (3.1%)	1,338 (96.9%)	YES
25	26	Negative	>=6 log IU/mL	43363.6	9028	238 (2.6%)	8,790 (97.4%)	YES	positive	2119695	0.893373	173,529 (8.2%)	1,946,166 (91.8%)	74712	128473	45,345 (2.1%)	14448	31326	79,743 (3.8%)	2,039,952 (96.2%)	21,032 (1%)	3.55544
18	27	Negative	<6 log IU/mL	6498.74	109	0 (0%)	109 (100%)	NO
48	28	Negative	<6 log IU/mL	1389.78	2034	52 (2.6%)	1,982 (97.4%)	YES
16	29	Negative	>=6 log IU/mL	16639.1	4651	339 (7.3%)	4,312 (92.7%)	YES
43	30	Negative	<6 log IU/mL	1727.46	2684	80 (3%)	2,604 (97%)	YES	positive	829730	0.935759	330,289 (39.8%)	499,441 (60.2%)	112885	238293	188,867 (22.8%)	2093	187938	234,258 (28.2%)	595,472 (71.8%)	186,768 (22.5%)	0.87557
39	31	Negative	<6 log IU/mL	20873.7	2594	51 (2%)	2,543 (98%)	YES
45	32	Negative	>=6 log IU/mL	144908	13001	338 (2.6%)	12,663 (97.4%)	YES	positive	1156134	0.879774	159,540 (13.8%)	996,594 (86.2%)	66064	99644	57,422 (5%)	4313	53109	107,844 (9.3%)	1,048,290 (90.7%)	56,399 (4.9%)	4.18219
56	33	Negative	<6 log IU/mL	2465.44	5190	47 (0.9%)	5,143 (99.1%)	YES
7	34	Negative	<6 log IU/mL	BLOD	118	2 (1.7%)	116 (98.3%)	NO
12	35 (neg)	Negative	>=6 log IU/mL	6095.24	12415	119 (1%)	12,296 (99%)	YES	PCR negative
35	36	Negative	>=6 log IU/mL	5637.47	6557	158 (2.4%)	6,399 (97.6%)	YES
11	37 (neg)	Negative	<6 log IU/mL	8583.1	2335	220 (9.4%)	2,115 (90.6%)	YES	PCR negative
34	38	Negative	<6 log IU/mL	9558.92	6490	47 (0.7%)	6,443 (99.3%)	YES
54	39	Negative	<6 log IU/mL	18528.2	4131	83 (2%)	4,048 (98%)	YES	positive	1331053	0.853602	220,548 (16.6%)	1,110,505 (83.4%)	31605	185323	59,496 (4.5%)	2919	56577	108,451 (8.1%)	1,222,602 (91.9%)	54,354 (4.1%)	3.00169
15	40	Negative	<6 log IU/mL	17913	2159	292 (13.5%)	1,867 (86.5%)	YES	positive	2201951	0.853618	131,762 (6%)	2,070,189 (94%)	98694	42423	15,119 (0.7%)	6955	8164	47,571 (2.2%)	2,154,380 (97.8%)	14,911 (0.7%)	2.91548
5	41	Negative	<6 log IU/mL	3440	5420	119 (2.2%)	5,301 (97.8%)	YES	positive	2942429	0.883294	301,531 (10.2%)	2,640,898 (89.8%)	130770	172299	42,518 (1.4%)	3530	41066	180,403 (6.1%)	2,762,026 (93.9%)	42,056 (1.4%)	2.43213
36	42	Negative	<6 log IU/mL	13812.8	5182	43 (0.8%)	5,139 (99.2%)	YES	positive	1803720	0.72199	369,658 (20.5%)	1,434,062 (79.5%)	120081	245002	13,899 (0.8%)	2176	11723	108,261 (6%)	1,695,459 (94%)	13,620 (0.8%)	2.77782
53	43	Negative	<6 log IU/mL	723.015	4777	26 (0.5%)	4,751 (99.5%)	YES
23	44	Negative	<6 log IU/mL	82360.6	3939	49 (1.2%)	3,890 (98.8%)	YES
22	45	Negative	<6 log IU/mL	129876	907	7 (0.8%)	900 (99.2%)	YES
44	46 (neg)	Negative	<6 log IU/mL	3766.44	1617	8 (0.5%)	1,609 (99.5%)	NO	negative	2622870	0.876896	477,150 (18.2%)	2,145,720 (81.8%)	345817	201414	1,582 (0.1%)	1	1581	138,158 (5.3%)	2,484,712 (94.7%)	1,581 (0.1%)	1.93382
28	47	Negative	<6 log IU/mL	1824.2	214	0 (0%)	214 (100%)	NO
41	48	Negative	<6 log IU/mL	3995.68	4695	55 (1.2%)	4,640 (98.8%)	YES
31	49	Negative	<6 log IU/mL	3728.71	2148	110 (5.1%)	2,038 (94.9%)	YES	positive	4595732	0.885406	740,407 (16.1%)	3,855,325 (83.9%)	528926	338233	75,026 (1.6%)	178	74848	257,496 (5.6%)	4,338,236 (94.4%)	74,852 (1.6%)	1.49758
37	50	Negative	<6 log IU/mL	2981.99	3934	41 (1%)	3,893 (99%)	YES
20	51	Negative	<6 log IU/mL	7666.21	1863	42 (2.3%)	1,821 (97.7%)	YES
19	52	Negative	<6 log IU/mL	173123	3733	37 (1%)	3,696 (99%)	YES
24	53 (neg)	Negative	<6 log IU/mL	7474.24	465	12 (2.6%)	453 (97.4%)	NO	negative	2475156	0.836141	238,748 (9.6%)	2,236,408 (90.4%)	239612	21214	16 (0%)	6	10	62,835 (2.5%)	2,412,321 (97.5%)	14 (0%)	0.788813
33	54	Negative	<6 log IU/mL	995.16	3546	10 (0.3%)	3,536 (99.7%)	YES
6	55	Negative	<6 log IU/mL	BLOD	343	2 (0.6%)	341 (99.4%)	NO
52	56	Negative	>=6 log IU/mL	3430.06	4874	520 (10.7%)	4,354 (89.3%)	YES
