# Supplementary material for: Detection and characterization of Hepatitis B virus double-stranded linear DNA-derived covalently closed circular DNA in chronic hepatitis B patients
Source: PLoS Pathog. 2026 Feb 24;22(2):e1013999. doi: 10.1371/journal.ppat.1013999 (PMC12952642; doi:10.1371/journal.ppat.1013999)
Supplement: S2 Table — (XLSX) [file ppat.1013999.s002.xlsx]

## Sheet: S2 Table
S2 Table. Confirming the nt 1755–1776 deletion using BLAST.						Summary of similarity between the top 100 hits and the wild-type (WT) or deleted (DEL) sequences:
Forward primer (nt 1680–1696): 5’-ATGTCAACGACCGACCT-3’						Identity	WT	DEL
Reverse primer (nt 1798–1779): 5’-ACCAATTTATGCCTACAGCC-3’						1	0.01	0
Target length of wild-type (WT): 119 bp (nt 1680–1798)						0.99	0.05	0
Target length with nt 1755–1776 deletion (DEL): 97 bp (nt 1680–1798)						0.95	0.94	0.52
						0.9	0	0.26
GQ377617.1-C2-2 as query sequence with and without the deletion for BLAST						0.85	0	0.22
NCBI BLAST hits: (top 100 complete genomes with 100% query coverage)						0.8	0	0
WT										DEL
Description	Scientific Name	Max Score	Total Score	Query Cover	E value	Per. ident	Acc. Len	Accession		Description	Scientific Name	Max Score	Total Score	Query Cover	E value	Per. ident	Acc. Len	Accession
Hepatitis B virus isolate J193, complete genome	Hepatitis B virus	215	215	1	9e-56	100	3215	GQ377617.1		Hepatitis B virus strain 593.14, complete genome	Hepatitis B virus	168	168	1	3e-41	97.98	3177	KR013989.1
Hepatitis B virus isolate J232, complete genome	Hepatitis B virus	211	211	1	4e-54	99.16	3215	GQ377628.1		Hepatitis B virus strain 593.1, complete genome	Hepatitis B virus	168	168	1	3e-41	97.98	3178	KR013987.1
Hepatitis B virus isolate J192, complete genome	Hepatitis B virus	211	211	1	4e-54	99.16	3215	GQ377616.1		Hepatitis B virus strain 544.14a, complete genome	Hepatitis B virus	166	166	1	1e-40	97	3196	KR013962.1
Hepatitis B virus isolate J179, complete genome	Hepatitis B virus	211	211	1	4e-54	99.16	3215	GQ377611.1		Hepatitis B virus isolate 259, complete genome	Hepatitis B virus	166	166	1	1e-40	97	3181	JQ040140.1
Hepatitis B virus isolate J169, complete genome	Hepatitis B virus	211	211	1	4e-54	99.16	3215	GQ377605.1		Hepatitis B virus isolate CFQ-111, complete genome	Hepatitis B virus	163	163	1	4e-40	96.97	3195	KY470924.1
Hepatitis B virus isolate I217, complete genome	Hepatitis B virus	211	211	1	4e-54	99.16	3215	FJ562323.1		Hepatitis B virus strain 1368.5, complete genome	Hepatitis B virus	163	163	1	4e-40	96.97	3177	KR014054.1
Hepatitis B virus isolate QH325, complete genome	Hepatitis B virus	206	206	1	5e-53	98.32	3215	MN683582.1		Hepatitis B virus strain 1368.48, complete genome	Hepatitis B virus	163	163	1	4e-40	96.97	3177	KR014053.1
Hepatitis B virus isolate QH396, complete genome	Hepatitis B virus	206	206	1	5e-53	98.32	3215	MN683572.1		Hepatitis B virus strain 1368.46, complete genome	Hepatitis B virus	163	163	1	4e-40	96.97	3179	KR014052.1
Hepatitis B virus isolate HBV_occult_VNovg39, complete genome	Hepatitis B virus	206	206	1	5e-53	98.32	3182	MK598655.1		Hepatitis B virus strain 1368.44, complete genome	Hepatitis B virus	163	163	1	4e-40	96.97	3177	KR014050.1
Hepatitis B virus isolate OHBV-HIV165, complete genome	Hepatitis B virus	206	206	1	5e-53	98.32	3182	MF618349.1		Hepatitis B virus strain 1368.32, complete genome	Hepatitis B virus	163	163	1	4e-40	96.97	1933	KR014047.1
Hepatitis B virus genotype C DNA, complete genome, isolate: C3_mo	hepatitis B virus genotype C	206	206	1	5e-53	98.32	3215	LC155820.1		Hepatitis B virus strain 593.8, complete genome	Hepatitis B virus	163	163	1	4e-40	96.97	3177	KR013992.1
Hepatitis B virus isolate PID:1024, complete genome	Hepatitis B virus	206	206	1	5e-53	98.32	3215	KX765839.1		Hepatitis B virus strain 593.4, complete genome	Hepatitis B virus	163	163	1	4e-40	96.97	3177	KR013991.1
Hepatitis B virus isolate VN02A0764, complete genome	Hepatitis B virus	206	206	1	5e-53	98.32	3215	MF674475.1		Hepatitis B virus strain 593.3, complete genome	Hepatitis B virus	163	163	1	4e-40	96.97	3177	KR013990.1
Hepatitis B virus isolate HBVFL0120, complete genome	Hepatitis B virus	206	206	1	5e-53	98.32	3182	KX196235.1		Hepatitis B virus strain 593.12, complete genome	Hepatitis B virus	163	163	1	4e-40	96.97	3177	KR013988.1
Hepatitis B virus isolate HBVFL0109, complete genome	Hepatitis B virus	206	206	1	5e-53	98.32	3182	KX196224.1		Hepatitis B virus strain 551.5, complete genome	Hepatitis B virus	163	163	1	4e-40	96.97	3196	KR013978.1
Hepatitis B virus isolate 23-H12, complete genome	Hepatitis B virus	206	206	1	5e-53	98.32	3215	KY470892.1		Hepatitis B virus isolate HBV-9N, complete genome	Hepatitis B virus	163	163	1	4e-40	96.97	3186	EU564821.1
Hepatitis B virus isolate 23-H07, complete genome	Hepatitis B virus	206	206	1	5e-53	98.32	3215	KY470890.1		Hepatitis B virus isolate HBV-9T, complete genome	Hepatitis B virus	163	163	1	4e-40	96.97	3200	EU564820.1
Hepatitis B virus isolate 23-H03, complete genome	Hepatitis B virus	206	206	1	5e-53	98.32	3215	KY470889.1		Hepatitis B virus isolate S2.1, complete genome	Hepatitis B virus	163	163	1	4e-40	96.97	3191	EU916207.1
Hepatitis B virus isolate 23-G06, complete genome	Hepatitis B virus	206	206	1	5e-53	98.32	3215	KY470885.1		Hepatitis B virus isolate C185-2, complete genome	Hepatitis B virus	161	161	1	1e-39	96	3206	FJ899780.1
Hepatitis B virus isolate 23-5, complete genome	Hepatitis B virus	206	206	1	5e-53	98.32	3215	KY470882.1		Hepatitis B virus isolate C25-2, complete genome	Hepatitis B virus	161	161	1	1e-39	96	3088	FJ899766.1
Hepatitis B virus isolate 23-3, complete genome	Hepatitis B virus	206	206	1	5e-53	98.32	3215	KY470881.1		Hepatitis B virus isolate HBV040030, complete genome	Hepatitis B virus	160	160	1	5e-39	96.94	3194	MF674399.1
Hepatitis B virus isolate 23-23, complete genome	Hepatitis B virus	206	206	1	5e-53	98.32	3215	KY470880.1		Hepatitis B virus isolate 082_WA_Man, complete genome	Hepatitis B virus	160	160	1	5e-39	95.96	3111	KU679938.1
Hepatitis B virus isolate 23-21, complete genome	Hepatitis B virus	206	206	1	5e-53	98.32	3215	KY470879.1		Hepatitis B virus strain 468.7, complete genome	Hepatitis B virus	160	160	1	5e-39	96.94	3194	KR013935.1
Hepatitis B virus isolate 23-2, complete genome	Hepatitis B virus	206	206	1	5e-53	98.32	3215	KY470878.1		Hepatitis B virus isolate SSC132, complete genome	Hepatitis B virus	159	159	1	5e-39	95.05	3182	KJ598701.1
Hepatitis B virus isolate 23-19, complete genome	Hepatitis B virus	206	206	1	5e-53	98.32	3215	KY470877.1		Hepatitis B virus isolate SSC123, complete genome	Hepatitis B virus	159	159	1	5e-39	95.05	3182	KJ598697.1
Hepatitis B virus isolate 23-15, complete genome	Hepatitis B virus	206	206	1	5e-53	98.32	3215	KY470876.1		Hepatitis B virus isolate SSC121, complete genome	Hepatitis B virus	159	159	1	5e-39	95.05	3182	KJ598696.1
Hepatitis B virus isolate 23-13, complete genome	Hepatitis B virus	206	206	1	5e-53	98.32	3215	KY470875.1		Hepatitis B virus isolate SSC116, complete genome	Hepatitis B virus	159	159	1	5e-39	95.05	3182	KJ598695.1
Hepatitis B virus isolate 23-12, complete genome	Hepatitis B virus	206	206	1	5e-53	98.32	3215	KY470874.1		Hepatitis B virus isolate SSC19, complete genome	Hepatitis B virus	159	159	1	5e-39	95.05	3182	KJ598691.1
Hepatitis B virus isolate 23-1, complete genome	Hepatitis B virus	206	206	1	5e-53	98.32	3215	KY470873.1		Hepatitis B virus isolate SSC18, complete genome	Hepatitis B virus	159	159	1	5e-39	95.05	3182	KJ598690.1
Hepatitis B virus genotype C DNA, complete genome, strain: C-B1_TK	hepatitis B virus genotype C	206	206	1	5e-53	98.32	3215	LC170475.1		Hepatitis B virus isolate SSC110, complete genome	Hepatitis B virus	159	159	1	5e-39	95.05	3182	KJ598688.1
Hepatitis B virus isolate 125_WA_War, complete genome	Hepatitis B virus	206	206	1	5e-53	98.32	3215	KU679958.1		Hepatitis B virus isolate AIDS34, complete genome	Hepatitis B virus	159	159	1	5e-39	95.05	2993	JQ801487.1
Hepatitis B virus isolate 23329, complete genome	Hepatitis B virus	206	206	1	5e-53	98.32	3215	KT284757.1		Hepatitis B virus isolate S624-3, complete genome	Hepatitis B virus	159	159	1	5e-39	95.05	3142	EU589346.1
Hepatitis B virus isolate SH1225-C12, complete genome	Hepatitis B virus	206	206	1	5e-53	98.32	3215	JX661486.1		Hepatitis B virus strain 1491.16, complete genome	Hepatitis B virus	159	159	1	2e-38	95.96	3101	KR014088.1
Hepatitis B virus strain 99.7, complete genome	Hepatitis B virus	206	206	1	5e-53	98.32	3214	KR013892.1		Hepatitis B virus strain 1368.13, complete genome	Hepatitis B virus	159	159	1	2e-38	95.96	3178	KR014042.1
Hepatitis B virus strain 99.41, complete genome	Hepatitis B virus	206	206	1	5e-53	98.32	3110	KR013890.1		Hepatitis B virus strain 327.5, complete genome	Hepatitis B virus	159	159	1	2e-38	95.96	3195	KR013910.1
Hepatitis B virus strain 99.4, complete genome	Hepatitis B virus	206	206	1	5e-53	98.32	3078	KR013889.1		Hepatitis B virus isolate G77, complete genome	Hepatitis B virus	159	159	1	2e-38	95.96	3195	JQ040150.1
Hepatitis B virus strain 99.36, complete genome	Hepatitis B virus	206	206	1	5e-53	98.32	3119	KR013888.1		Hepatitis B virus isolate 217, complete genome	Hepatitis B virus	159	159	1	2e-38	95.96	3195	JQ040136.1
Hepatitis B virus strain 99.34, complete genome	Hepatitis B virus	206	206	1	5e-53	98.32	3139	KR013887.1		Hepatitis B virus isolate S5.3, complete genome	Hepatitis B virus	159	159	1	2e-38	95.96	3084	EU916221.1
Hepatitis B virus strain 99.3, complete genome	Hepatitis B virus	206	206	1	5e-53	98.32	3152	KR013885.1		Hepatitis B virus isolate S5.2, complete genome	Hepatitis B virus	159	159	1	2e-38	95.96	3193	EU916220.1
Hepatitis B virus strain 99.24, complete genome	Hepatitis B virus	206	206	1	5e-53	98.32	3152	KR013883.1		Hepatitis B virus isolate S1556-2, complete genome	Hepatitis B virus	159	240	1	2e-38	95.96	3099	EU589338.1
Hepatitis B virus strain 99.2, complete genome	Hepatitis B virus	206	206	1	5e-53	98.32	3155	KR013882.1		Hepatitis B virus strain 1368.45, complete genome	Hepatitis B virus	158	158	1	2e-38	94.12	2949	KR014051.1
Hepatitis B virus strain 99.19, complete genome	Hepatitis B virus	206	206	1	5e-53	98.32	3156	KR013881.1		Hepatitis B virus strain 1368.27, complete genome	Hepatitis B virus	158	158	1	2e-38	94.12	2967	KR014045.1
Hepatitis B virus strain 99.15, complete genome	Hepatitis B virus	206	206	1	5e-53	98.32	3190	KR013880.1		Hepatitis B virus isolate KXY-C04, complete genome	Hepatitis B virus	157	157	1	6e-38	95	3162	KY470951.1
Hepatitis B virus strain 99.11, complete genome	Hepatitis B virus	206	206	1	5e-53	98.32	3216	KR013879.1		Hepatitis B virus isolate KXY-B05, complete genome	Hepatitis B virus	157	157	1	6e-38	95	3165	KY470949.1
Hepatitis B virus strain 99.1, complete genome	Hepatitis B virus	206	206	1	5e-53	98.32	3161	KR013878.1		Hepatitis B virus isolate KXY-8, complete genome	Hepatitis B virus	157	157	1	6e-38	95	3196	KY470944.1
Hepatitis B virus strain 593.2, complete genome	Hepatitis B virus	206	206	1	5e-53	98.32	3215	KR013818.1		Hepatitis B virus isolate KXY-4, complete genome	Hepatitis B virus	157	157	1	6e-38	95	3181	KY470943.1
Hepatitis B virus isolate JP-02, complete genome	Hepatitis B virus	206	206	1	5e-53	98.32	3215	KP017269.1		Hepatitis B virus isolate KXY-23, complete genome	Hepatitis B virus	157	157	1	6e-38	95	3196	KY470942.1
Hepatitis B virus isolate CH-02, complete genome	Hepatitis B virus	206	206	1	5e-53	98.32	3215	KM999991.1		Hepatitis B virus isolate KXY-21, complete genome	Hepatitis B virus	157	157	1	6e-38	95	3196	KY470941.1
Hepatitis B virus isolate BO17_058P1, complete genome	Hepatitis B virus	206	206	1	5e-53	98.32	3182	MZ097627.1		Hepatitis B virus isolate KXY-16, complete genome	Hepatitis B virus	157	157	1	6e-38	95	3181	KY470940.1
Hepatitis B virus isolate MY797212, complete genome	Hepatitis B virus	206	206	1	5e-53	98.32	3215	KJ803780.1		Hepatitis B virus isolate KXY-1, complete genome	Hepatitis B virus	157	157	1	6e-38	95	3181	KY470935.1
Hepatitis B virus isolate dww1105, complete genome	Hepatitis B virus	206	206	1	5e-53	98.32	3215	KC774457.1		Hepatitis B virus isolate 2-1, complete genome	Hepatitis B virus	157	157	1	6e-38	95	3072	AY217372.1
Hepatitis B virus isolate dww1087, complete genome	Hepatitis B virus	206	206	1	5e-53	98.32	3215	KC774454.1		Hepatitis B virus isolate BV-222, complete genome	Hepatitis B virus	156	156	1	6e-38	93.2	3166	GU563549.1
Hepatitis B virus isolate cww1039, complete genome	Hepatitis B virus	206	206	1	5e-53	98.32	3215	KC774253.1		Hepatitis B virus isolate S1.3, complete genome	Hepatitis B virus	155	155	1	2e-37	94.06	3195	EU916206.1
Hepatitis B virus isolate 506, complete genome	Hepatitis B virus	206	206	1	5e-53	98.32	3215	MK534586.1		Hepatitis B virus isolate S1.1, complete genome	Hepatitis B virus	155	155	1	2e-37	94.06	3111	EU916204.1
Hepatitis B virus isolate 505, complete genome	Hepatitis B virus	206	206	1	5e-53	98.32	3215	MK534585.1		Hepatitis B virus isolate I113-8, complete genome	Hepatitis B virus	154	154	1	2e-37	94.95	3195	KT991435.1
Hepatitis B virus isolate CC246-2007-Quasi-8, complete genome	Hepatitis B virus	206	206	1	5e-53	98.32	3215	MZ439444.1		Hepatitis B virus isolate I113-10, complete genome	Hepatitis B virus	154	154	1	2e-37	94.95	2757	KT991428.1
Hepatitis B virus isolate CC246-2004-Quasi-24, complete genome	Hepatitis B virus	206	206	1	5e-53	98.32	3215	MZ439430.1		Hepatitis B virus isolate KXY-B01, complete genome	Hepatitis B virus	152	152	1	7e-37	94	3195	KY470948.1
Hepatitis B virus isolate CC246-2004-Quasi-22, complete genome	Hepatitis B virus	206	206	1	5e-53	98.32	3215	MZ439428.1		Hepatitis B virus isolate KXY-A03, complete genome	Hepatitis B virus	152	152	1	7e-37	94	3196	KY470946.1
Hepatitis B virus isolate CC246-2004-Quasi-15, complete genome	Hepatitis B virus	206	206	1	5e-53	98.32	3215	MZ439421.1		Hepatitis B virus isolate KXY-12, complete genome	Hepatitis B virus	152	152	1	7e-37	94	3196	KY470938.1
Hepatitis B virus isolate CC246-2004-Quasi-7, complete genome	Hepatitis B virus	206	206	1	5e-53	98.32	3215	MZ439413.1		Hepatitis B virus strain 1491.15, complete genome	Hepatitis B virus	152	152	1	7e-37	95	3223	KR014087.1
Hepatitis B virus isolate CC246-2004-Quasi-6, complete genome	Hepatitis B virus	206	206	1	5e-53	98.32	3215	MZ439412.1		Hepatitis B virus strain 1491.11, complete genome	Hepatitis B virus	152	152	1	7e-37	95	3194	KR014085.1
Hepatitis B virus isolate cxa2075, complete genome	Hepatitis B virus	206	206	1	5e-53	98.32	3215	KC774330.1		Hepatitis B virus strain 1130.19a, complete genome	Hepatitis B virus	152	152	1	7e-37	94	3034	KR014001.1
Hepatitis B virus isolate cxa2057, complete genome	Hepatitis B virus	206	206	1	5e-53	98.32	3215	KC774323.1		Hepatitis B virus isolate G177, complete genome	Hepatitis B virus	152	152	1	7e-37	95	2934	JQ040153.1
Hepatitis B virus isolate cxa2052, complete genome	Hepatitis B virus	206	206	1	5e-53	98.32	3215	KC774321.1		Hepatitis B virus isolate Occult_HK534, complete genome	Hepatitis B virus	150	150	1	2e-36	93.07	3084	KJ410503.1
Hepatitis B virus isolate cxa2006, complete genome	Hepatitis B virus	206	206	1	5e-53	98.32	3215	KC774306.1		Hepatitis B virus strain 327.11, complete genome	Hepatitis B virus	150	150	1	8e-36	93.94	3181	KR013907.1
Hepatitis B virus isolate cxa1662, complete genome	Hepatitis B virus	206	206	1	5e-53	98.32	3215	KC774304.1		Hepatitis B virus isolate S2.3, complete genome	Hepatitis B virus	150	150	1	8e-36	93.94	3194	EU916209.1
Hepatitis B virus isolate cxa1650, complete genome	Hepatitis B virus	206	206	1	5e-53	98.32	3215	KC774302.1		Hepatitis B virus strain 468.17, complete genome	Hepatitis B virus	149	149	1	8e-36	92.16	3235	KR013931.1
Hepatitis B virus isolate cxa1602, complete genome	Hepatitis B virus	206	206	1	5e-53	98.32	3215	KC774300.1		Hepatitis B virus strain 1491.1, complete genome	Hepatitis B virus	148	148	1	3e-35	94	3223	KR014084.1
Hepatitis B virus isolate cxa1060, complete genome	Hepatitis B virus	206	206	1	5e-53	98.32	3215	KC774282.1		Hepatitis B virus isolate PG-22, complete genome	Hepatitis B virus	148	148	1	3e-35	88.18	3173	KF471651.1
Hepatitis B virus isolate clz2084, complete genome	Hepatitis B virus	206	206	1	5e-53	98.32	3215	KC774207.1		Hepatitis B virus DNA, complete genome, isolate: IstambulB24	Hepatitis B virus	148	148	1	3e-35	88.18	2966	AB674435.1
Hepatitis B virus genotype C DNA, complete genome, isolate: pBS-HBVC2_0500005-1.3G_mu-wt	hepatitis B virus genotype C	206	413	1	5e-53	98.32	4224	AB819616.1		Hepatitis B virus strain 1491.24, complete genome	Hepatitis B virus	147	147	1	3e-35	93.88	3194	KR014092.1
Hepatitis B virus genotype C DNA, complete genome, isolate: pBS-HBVC2_0500005-1.3G_mu-mu	hepatitis B virus genotype C	206	413	1	5e-53	98.32	4224	AB819615.1		Hepatitis B virus strain 1491.19, complete genome	Hepatitis B virus	147	147	1	3e-35	93.88	3176	KR014090.1
Hepatitis B virus isolate LDA399, complete genome	Hepatitis B virus	206	206	1	5e-53	98.32	3212	KF849725.1		Hepatitis B virus isolate SHB411, complete genome	Hepatitis B virus	147	147	1	3e-35	93.88	3194	KJ598686.1
Hepatitis B virus isolate 027_TI_Mil, complete genome	Hepatitis B virus	206	206	1	5e-53	98.32	3215	KF873535.1		Hepatitis B virus isolate SHB41, complete genome	Hepatitis B virus	147	147	1	3e-35	93.88	3194	KJ598679.1
Hepatitis B virus isolate 060_K_Laj, complete genome	Hepatitis B virus	206	206	1	5e-53	98.32	3101	KF873529.1		Hepatitis B virus isolate G182, complete genome	Hepatitis B virus	147	147	1	3e-35	93.88	3089	JQ040155.1
Hepatitis B virus isolate 026_K_Laj, complete genome	Hepatitis B virus	206	206	1	5e-53	98.32	3113	KF873528.1		Hepatitis B virus isolate 252-92-3, complete genome	Hepatitis B virus	147	147	1	3e-35	93.88	3176	EU872010.1
Hepatitis B virus isolate 015_WA_Gou, complete genome	Hepatitis B virus	206	206	1	5e-53	98.32	3215	KF873522.1		Hepatitis B virus (B4-HBVST1) complete genome sequence	Hepatitis B virus	147	147	1	3e-35	93.88	3194	D23680.1
Hepatitis B virus isolate HBV75 genotype D, complete genome	Hepatitis B virus	206	206	1	5e-53	98.32	3182	KC875333.1		Hepatitis B virus genotype C C171728 DNA, complete genome	hepatitis B virus genotype C	146	146	1	1e-34	93.07	3197	LC535925.1
Hepatitis B virus isolate HBV42 genotype D, complete genome	Hepatitis B virus	206	206	1	5e-53	98.32	3182	KC875332.1		Hepatitis B virus isolate D1_del, complete genome	Hepatitis B virus	146	146	1	1e-34	87.39	3174	KY382413.1
Hepatitis B virus isolate HBV88 genotype D, complete genome	Hepatitis B virus	206	206	1	5e-53	98.32	3182	KC875331.1		Hepatitis B virus strain 544.7a, complete genome	Hepatitis B virus	146	146	1	1e-34	87.39	3189	KR013966.1
Hepatitis B virus isolate HBV87 genotype D, complete genome	Hepatitis B virus	206	206	1	5e-53	98.32	3182	KC875330.1		Hepatitis B virus strain 544.4a, complete genome	Hepatitis B virus	146	146	1	1e-34	87.39	3189	KR013964.1
Hepatitis B virus isolate HBV90 genotype D, complete genome	Hepatitis B virus	206	206	1	5e-53	98.32	3182	KC875329.1		Hepatitis B virus strain 544.10a, complete genome	Hepatitis B virus	146	146	1	1e-34	87.39	3189	KR013960.1
Hepatitis B virus isolate HBV59 genotype D, complete genome	Hepatitis B virus	206	206	1	5e-53	98.32	3182	KC875324.1		Hepatitis B virus isolate M2, complete genome	Hepatitis B virus	146	146	1	1e-34	87.39	3174	KF584159.1
Hepatitis B virus isolate HBV53 genotype D, complete genome	Hepatitis B virus	206	206	1	5e-53	98.32	3182	KC875323.1		Hepatitis B virus isolate M1, complete genome	Hepatitis B virus	146	146	1	1e-34	87.39	3174	KF584158.1
Hepatitis B virus isolate HBV54 genotype D, complete genome	Hepatitis B virus	206	206	1	5e-53	98.32	3182	KC875322.1		Hepatitis B virus isolate WHMQR2, complete genome	Hepatitis B virus	146	146	1	1e-34	87.39	3104	JN257217.1
Hepatitis B virus isolate HBV31 genotype D, complete genome	Hepatitis B virus	206	206	1	5e-53	98.32	3182	KC875320.1		Hepatitis B virus isolate WHSOD1, complete genome	Hepatitis B virus	146	146	1	1e-34	87.39	3174	JN257198.1
Hepatitis B virus isolate HBV40 genotype D, complete genome	Hepatitis B virus	206	206	1	5e-53	98.32	3182	KC875318.1		Hepatitis B virus isolate WHABR2, complete genome	Hepatitis B virus	146	146	1	1e-34	87.39	3174	JN257197.1
Hepatitis B virus isolate QH1, complete genome	Hepatitis B virus	206	206	1	5e-53	98.32	3215	MT645059.1		Hepatitis B virus isolate WHWHD2, complete genome	Hepatitis B virus	146	146	1	1e-34	87.39	3174	JN257192.1
Hepatitis B virus isolate HB21, complete genome	Hepatitis B virus	206	206	1	5e-53	98.32	3215	MT645033.1		Hepatitis B virus isolate WHMJD2, complete genome	Hepatitis B virus	146	146	1	1e-34	87.39	3174	JN257180.1
Hepatitis B virus isolate CONTROL2, complete genome	Hepatitis B virus	206	206	1	5e-53	98.32	3215	JQ801495.1		Hepatitis B virus isolate WHOTH2, complete genome	Hepatitis B virus	146	146	1	1e-34	87.39	3174	JN257175.1
Hepatitis B virus isolate G67, complete genome	Hepatitis B virus	206	206	1	5e-53	98.32	3215	JQ040148.1		Hepatitis B virus isolate WHHMM2, complete genome	Hepatitis B virus	146	146	1	1e-34	87.39	3074	JN257168.1
Hepatitis B virus isolate 264, complete genome	Hepatitis B virus	206	206	1	5e-53	98.32	3146	JQ040143.1		Hepatitis B virus isolate WHRNA2, complete genome	Hepatitis B virus	146	146	1	1e-34	87.39	3143	JN257158.1
Hepatitis B virus isolate EN64_LC, complete genome	Hepatitis B virus	206	206	1	5e-53	98.32	3158	JN664948.1		Hepatitis B virus isolate WHJHM2, complete genome	Hepatitis B virus	146	146	1	1e-34	87.39	3174	JN257156.1
Hepatitis B virus isolate T2320_IC, complete genome	Hepatitis B virus	206	206	1	5e-53	98.32	3182	JN664919.1		Hepatitis B virus DNA, complete genome, isolate: MGL108F	Hepatitis B virus	146	146	1	1e-34	87.39	3137	AB270545.1
Hepatitis B virus isolate BG_107_2010, complete genome	Hepatitis B virus	201	201	1	2e-51	96.64	3182	MN310712.1		Hepatitis B virus DNA, complete genome, isolate: MGL215F	Hepatitis B virus	146	146	1	1e-34	87.39	3174	AB270544.1
Hepatitis B virus isolate CAX_130_2015, complete genome	Hepatitis B virus	201	201	1	2e-51	96.64	3182	MN310711.1		Hepatitis B virus DNA, complete genome, isolate:UK4	Hepatitis B virus	146	146	1	1e-34	87.39	3038	AB219532.1
Hepatitis B virus isolate BG_46_2010, complete genome	Hepatitis B virus	201	201	1	2e-51	96.64	3182	MN310709.1		Hepatitis B virus DNA, complete genome, isolate:UK3	Hepatitis B virus	146	146	1	1e-34	87.39	3107	AB219531.1
Hepatitis B virus isolate SK-02, complete genome	Hepatitis B virus	201	201	1	2e-51	96.64	3215	KP017270.1		Hepatitis B virus isolate KXY-A01, complete genome	Hepatitis B virus	143	143	1	4e-34	93	3196	KY470945.1
Hepatitis B virus isolate 055_WA_Oen, complete genome	Hepatitis B virus	201	201	1	2e-51	96.64	3215	KF873523.1		Hepatitis B virus strain #1958.21, complete genome	Hepatitis B virus	143	143	1	4e-34	87.27	3206	KR014097.1
Hepatitis B virus isolate 087_WA_Jab, complete genome	Hepatitis B virus	198	198	1	2e-50	95.8	3215	KU679941.1		Hepatitis B virus strain 1491.22, complete genome	Hepatitis B virus	143	143	1	4e-34	93	3133	KR014091.1
