# Supplementary material for: Detection and characterization of Hepatitis B virus double-stranded linear DNA-derived covalently closed circular DNA in chronic hepatitis B patients
Source: PLoS Pathog. 2026 Feb 24;22(2):e1013999. doi: 10.1371/journal.ppat.1013999 (PMC12952642; doi:10.1371/journal.ppat.1013999)
Supplement: S3 Table — (XLSX) [file ppat.1013999.s003.xlsx]

## Sheet: S3 Table
S3 Table. Detection of ~22-nt deletions around nt 1760 by PSAD-cccDNA PCR NGS.
Search criteria: deletions with a start between nt 1750 to 1760 and an end between nt 1771 to 1781.
				Prevalence (n=32)		Number of supporting reads (Proportion in total cccDNA)
Deletion range	Deletion start	Deletion end	Deletion length (bp)	Number of samples	Prevalence	1	2	3	4	5	7	8	9	11	12	13	14	15	16	17	18	19	20	21	22	23	24	26	30	32	39	40	41	42	46 (neg)	49	53 (neg)
1755:1776	1755	1776	22	32	1	6,725 (0.9%)	341 (0.1%)	13,383 (1.5%)	9,492 (0.7%)	820,978 (46%)	3,068 (0.2%)	3,518 (0.4%)	12,939 (0.6%)	3,102 (0.6%)	33,466 (3.8%)	14,808 (1.8%)	1,533 (0.1%)	9,980 (0.5%)	2,976 (0.2%)	9,248 (0.6%)	12,955 (1.5%)	1,806 (0.1%)	7,767 (1.1%)	1,468 (0.2%)	5,641 (0.6%)	8,603 (0.7%)	7,231 (0.8%)	14,187 (0.7%)	82,297 (9.9%)	4,835 (0.4%)	16,843 (1.3%)	23,648 (1.1%)	83,396 (2.8%)	69,869 (3.9%)	173,412 (6.6%)	252,676 (5.5%)	127,964 (5.2%)
1756:1776	1756	1776	21	32	1	1,925 (0.2%)	8 (0%)	9,668 (1.1%)	7 (0%)	130,733 (7.3%)	1,378 (0.1%)	25 (0%)	4 (0%)	4 (0%)	8 (0%)	3,512 (0.4%)	350 (0%)	1,018 (0%)	41,559 (3.2%)	2,615 (0.2%)	3,143 (0.4%)	997 (0.1%)	3 (0%)	322 (0%)	3,254 (0.4%)	7 (0%)	23 (0%)	4 (0%)	5,028 (0.6%)	588 (0.1%)	9 (0%)	6,522 (0.3%)	9,759 (0.3%)	19,502 (1.1%)	24,167 (0.9%)	2 (0%)	6 (0%)
1754:1773	1754	1773	20	31	0.96875	3 (0%)	2 (0%)	1 (0%)	4 (0%)	129 (0%)	58,282 (3.8%)	49 (0%)	7 (0%)	3 (0%)	1 (0%)	1 (0%)	52 (0%)	1 (0%)	30,052 (2.3%)	39,533 (2.8%)	65 (0%)	72 (0%)	5 (0%)	1,017 (0.1%)	3 (0%)	12 (0%)	30 (0%)	3 (0%)	0 (0%)	5 (0%)	4 (0%)	1 (0%)	1 (0%)	3 (0%)	1 (0%)	19 (0%)	22,735 (0.9%)
1754:1775	1754	1775	22	28	0.875	4 (0%)	0 (0%)	2 (0%)	1 (0%)	310 (0%)	2 (0%)	1 (0%)	4 (0%)	1 (0%)	17 (0%)	5 (0%)	1 (0%)	4 (0%)	0 (0%)	1 (0%)	4 (0%)	0 (0%)	2 (0%)	0 (0%)	4 (0%)	5 (0%)	5 (0%)	4 (0%)	27 (0%)	3 (0%)	5 (0%)	2 (0%)	30 (0%)	16 (0%)	52 (0%)	90 (0%)	49 (0%)
1752:1772	1752	1772	21	27	0.84375	4 (0%)	0 (0%)	20 (0%)	1 (0%)	301 (0%)	1 (0%)	1 (0%)	1 (0%)	1 (0%)	6 (0%)	6 (0%)	3 (0%)	5 (0%)	2 (0%)	9 (0%)	13 (0%)	0 (0%)	2 (0%)	0 (0%)	5 (0%)	2 (0%)	0 (0%)	2 (0%)	55 (0%)	0 (0%)	4 (0%)	19 (0%)	83 (0%)	27 (0%)	84 (0%)	40 (0%)	37 (0%)
1755:1777	1755	1777	23	25	0.78125	1 (0%)	0 (0%)	0 (0%)	1 (0%)	107 (0%)	1,714 (0.1%)	0 (0%)	2 (0%)	1 (0%)	2 (0%)	41 (0%)	0 (0%)	3 (0%)	0 (0%)	2 (0%)	1 (0%)	0 (0%)	38 (0%)	0 (0%)	1 (0%)	1 (0%)	2 (0%)	3 (0%)	13 (0%)	1 (0%)	1 (0%)	4 (0%)	9 (0%)	9 (0%)	16 (0%)	31 (0%)	8 (0%)
1752:1771	1752	1771	20	25	0.78125	0 (0%)	1 (0%)	0 (0%)	34 (0%)	76 (0%)	499 (0%)	50 (0%)	0 (0%)	0 (0%)	1 (0%)	3 (0%)	46 (0%)	16 (0%)	500 (0%)	8,911 (0.6%)	20 (0%)	1,993 (0.1%)	516 (0.1%)	50 (0%)	0 (0%)	5 (0%)	61 (0%)	1 (0%)	0 (0%)	24 (0%)	2 (0%)	1 (0%)	2 (0%)	0 (0%)	1 (0%)	10 (0%)	1,178 (0%)
1756:1777	1756	1777	22	25	0.78125	1 (0%)	0 (0%)	3 (0%)	3 (0%)	2,185 (0.1%)	457 (0%)	1 (0%)	4 (0%)	1 (0%)	2 (0%)	1 (0%)	0 (0%)	0 (0%)	0 (0%)	0 (0%)	1 (0%)	0 (0%)	0 (0%)	1 (0%)	682 (0.1%)	1 (0%)	5 (0%)	1 (0%)	7 (0%)	4 (0%)	3 (0%)	2 (0%)	26 (0%)	6 (0%)	31 (0%)	21 (0%)	12 (0%)
1751:1771	1751	1771	21	22	0.6875	3 (0%)	0 (0%)	2 (0%)	2 (0%)	64 (0%)	4,024 (0.3%)	4 (0%)	0 (0%)	0 (0%)	1 (0%)	0 (0%)	0 (0%)	1 (0%)	0 (0%)	2 (0%)	1 (0%)	1 (0%)	0 (0%)	84 (0%)	2 (0%)	1 (0%)	0 (0%)	1 (0%)	3 (0%)	3 (0%)	1 (0%)	1 (0%)	1 (0%)	3 (0%)	1 (0%)	0 (0%)	0 (0%)
1756:1775	1756	1775	20	21	0.65625	0 (0%)	0 (0%)	2 (0%)	1 (0%)	68 (0%)	1,232 (0.1%)	2 (0%)	2 (0%)	0 (0%)	2 (0%)	2 (0%)	2 (0%)	0 (0%)	7,176 (0.6%)	2,601 (0.2%)	4 (0%)	1,235 (0.1%)	0 (0%)	932 (0.1%)	0 (0%)	12 (0%)	5 (0%)	0 (0%)	1 (0%)	2 (0%)	4 (0%)	0 (0%)	1 (0%)	0 (0%)	0 (0%)	0 (0%)	19,407 (0.8%)
1757:1777	1757	1777	21	19	0.59375	2 (0%)	0 (0%)	9 (0%)	0 (0%)	244 (0%)	16 (0%)	1 (0%)	0 (0%)	0 (0%)	0 (0%)	1 (0%)	0 (0%)	0 (0%)	32 (0%)	6 (0%)	3 (0%)	0 (0%)	0 (0%)	0 (0%)	1 (0%)	1 (0%)	0 (0%)	0 (0%)	3 (0%)	1 (0%)	1 (0%)	2 (0%)	4 (0%)	12 (0%)	13 (0%)	0 (0%)	9 (0%)
1757:1778	1757	1778	22	13	0.40625	0 (0%)	1 (0%)	0 (0%)	1 (0%)	162 (0%)	0 (0%)	0 (0%)	0 (0%)	0 (0%)	0 (0%)	0 (0%)	0 (0%)	0 (0%)	0 (0%)	0 (0%)	1 (0%)	0 (0%)	0 (0%)	0 (0%)	0 (0%)	1 (0%)	0 (0%)	6 (0%)	29 (0%)	0 (0%)	2 (0%)	1 (0%)	3 (0%)	21 (0%)	41 (0%)	8 (0%)	0 (0%)
1756:1774	1756	1774	19	12	0.375	0 (0%)	0 (0%)	0 (0%)	0 (0%)	27 (0%)	38 (0%)	40 (0%)	0 (0%)	0 (0%)	0 (0%)	1 (0%)	24 (0%)	0 (0%)	216 (0%)	5 (0%)	2 (0%)	159 (0%)	0 (0%)	7 (0%)	0 (0%)	0 (0%)	0 (0%)	0 (0%)	0 (0%)	0 (0%)	0 (0%)	0 (0%)	0 (0%)	0 (0%)	0 (0%)	1 (0%)	5 (0%)
1755:1773	1755	1773	19	12	0.375	0 (0%)	0 (0%)	0 (0%)	0 (0%)	863 (0%)	12 (0%)	105 (0%)	0 (0%)	0 (0%)	0 (0%)	0 (0%)	107 (0%)	0 (0%)	11 (0%)	135 (0%)	1 (0%)	47 (0%)	0 (0%)	0 (0%)	0 (0%)	1 (0%)	56 (0%)	1 (0%)	0 (0%)	0 (0%)	0 (0%)	0 (0%)	0 (0%)	0 (0%)	0 (0%)	0 (0%)	2 (0%)
1758:1778	1758	1778	21	12	0.375	3 (0%)	0 (0%)	2 (0%)	0 (0%)	38 (0%)	2 (0%)	0 (0%)	0 (0%)	0 (0%)	1 (0%)	0 (0%)	0 (0%)	0 (0%)	13 (0%)	0 (0%)	3 (0%)	0 (0%)	0 (0%)	0 (0%)	0 (0%)	0 (0%)	0 (0%)	0 (0%)	3 (0%)	0 (0%)	0 (0%)	3 (0%)	7 (0%)	5 (0%)	14 (0%)	0 (0%)	0 (0%)
1752:1773	1752	1773	22	11	0.34375	0 (0%)	0 (0%)	0 (0%)	0 (0%)	53 (0%)	0 (0%)	0 (0%)	0 (0%)	0 (0%)	0 (0%)	0 (0%)	1 (0%)	0 (0%)	0 (0%)	0 (0%)	0 (0%)	0 (0%)	0 (0%)	0 (0%)	0 (0%)	0 (0%)	0 (0%)	2 (0%)	4 (0%)	0 (0%)	1 (0%)	2 (0%)	8 (0%)	7 (0%)	4 (0%)	10 (0%)	4 (0%)
1753:1771	1753	1771	19	10	0.3125	0 (0%)	0 (0%)	0 (0%)	0 (0%)	0 (0%)	1 (0%)	116 (0%)	0 (0%)	0 (0%)	0 (0%)	0 (0%)	0 (0%)	1 (0%)	0 (0%)	1 (0%)	14 (0%)	10 (0%)	1 (0%)	0 (0%)	0 (0%)	0 (0%)	2 (0%)	0 (0%)	0 (0%)	1 (0%)	0 (0%)	0 (0%)	0 (0%)	0 (0%)	0 (0%)	10 (0%)	0 (0%)
1757:1776	1757	1776	20	9	0.28125	1 (0%)	0 (0%)	0 (0%)	0 (0%)	284 (0%)	6 (0%)	0 (0%)	0 (0%)	0 (0%)	0 (0%)	0 (0%)	0 (0%)	0 (0%)	20 (0%)	3 (0%)	0 (0%)	7 (0%)	0 (0%)	1 (0%)	0 (0%)	0 (0%)	1 (0%)	0 (0%)	0 (0%)	0 (0%)	0 (0%)	0 (0%)	0 (0%)	0 (0%)	0 (0%)	0 (0%)	31 (0%)
1754:1776	1754	1776	23	9	0.28125	0 (0%)	0 (0%)	0 (0%)	0 (0%)	1 (0%)	3 (0%)	0 (0%)	0 (0%)	0 (0%)	0 (0%)	0 (0%)	0 (0%)	0 (0%)	0 (0%)	1 (0%)	0 (0%)	0 (0%)	0 (0%)	0 (0%)	0 (0%)	0 (0%)	1 (0%)	0 (0%)	1 (0%)	0 (0%)	1 (0%)	1 (0%)	0 (0%)	0 (0%)	2 (0%)	7 (0%)	0 (0%)
1754:1772	1754	1772	19	9	0.28125	0 (0%)	0 (0%)	0 (0%)	0 (0%)	1 (0%)	1 (0%)	94 (0%)	0 (0%)	0 (0%)	0 (0%)	0 (0%)	5 (0%)	0 (0%)	0 (0%)	22 (0%)	25 (0%)	0 (0%)	0 (0%)	0 (0%)	0 (0%)	0 (0%)	5 (0%)	0 (0%)	0 (0%)	0 (0%)	0 (0%)	0 (0%)	0 (0%)	0 (0%)	0 (0%)	1 (0%)	2 (0%)
1758:1779	1758	1779	22	9	0.28125	0 (0%)	0 (0%)	0 (0%)	0 (0%)	97 (0%)	0 (0%)	4 (0%)	0 (0%)	0 (0%)	0 (0%)	1 (0%)	0 (0%)	1 (0%)	0 (0%)	0 (0%)	0 (0%)	0 (0%)	0 (0%)	0 (0%)	0 (0%)	0 (0%)	0 (0%)	1 (0%)	2 (0%)	0 (0%)	0 (0%)	2 (0%)	0 (0%)	0 (0%)	112 (0%)	2 (0%)	0 (0%)
1756:1773	1756	1773	18	8	0.25	0 (0%)	0 (0%)	0 (0%)	0 (0%)	87 (0%)	5 (0%)	397 (0%)	0 (0%)	0 (0%)	0 (0%)	0 (0%)	88 (0%)	0 (0%)	7 (0%)	0 (0%)	0 (0%)	22 (0%)	14 (0%)	0 (0%)	0 (0%)	0 (0%)	0 (0%)	0 (0%)	0 (0%)	0 (0%)	0 (0%)	0 (0%)	1 (0%)	0 (0%)	0 (0%)	0 (0%)	0 (0%)
1756:1771	1756	1771	16	8	0.25	0 (0%)	2 (0%)	0 (0%)	0 (0%)	3 (0%)	1 (0%)	0 (0%)	0 (0%)	0 (0%)	0 (0%)	0 (0%)	1 (0%)	0 (0%)	3 (0%)	1 (0%)	0 (0%)	0 (0%)	0 (0%)	0 (0%)	0 (0%)	0 (0%)	0 (0%)	0 (0%)	0 (0%)	0 (0%)	0 (0%)	0 (0%)	1 (0%)	2 (0%)	0 (0%)	0 (0%)	0 (0%)
1757:1775	1757	1775	19	8	0.25	0 (0%)	0 (0%)	0 (0%)	0 (0%)	44 (0%)	0 (0%)	307 (0%)	0 (0%)	0 (0%)	0 (0%)	0 (0%)	64 (0%)	0 (0%)	1,068 (0.1%)	0 (0%)	1 (0%)	6 (0%)	0 (0%)	5 (0%)	0 (0%)	0 (0%)	0 (0%)	0 (0%)	0 (0%)	0 (0%)	0 (0%)	0 (0%)	1 (0%)	0 (0%)	0 (0%)	0 (0%)	0 (0%)
1760:1780	1760	1780	21	8	0.25	0 (0%)	0 (0%)	0 (0%)	0 (0%)	7 (0%)	0 (0%)	0 (0%)	1 (0%)	0 (0%)	0 (0%)	0 (0%)	0 (0%)	0 (0%)	2 (0%)	0 (0%)	0 (0%)	2 (0%)	0 (0%)	0 (0%)	0 (0%)	0 (0%)	0 (0%)	0 (0%)	1 (0%)	1 (0%)	0 (0%)	0 (0%)	4 (0%)	2 (0%)	0 (0%)	0 (0%)	0 (0%)
1755:1775	1755	1775	21	8	0.25	0 (0%)	0 (0%)	0 (0%)	0 (0%)	2 (0%)	0 (0%)	0 (0%)	0 (0%)	0 (0%)	1 (0%)	0 (0%)	0 (0%)	0 (0%)	23 (0%)	0 (0%)	0 (0%)	6 (0%)	36 (0%)	0 (0%)	0 (0%)	0 (0%)	0 (0%)	0 (0%)	0 (0%)	0 (0%)	0 (0%)	2 (0%)	1 (0%)	0 (0%)	0 (0%)	0 (0%)	1 (0%)
1759:1778	1759	1778	20	7	0.21875	0 (0%)	0 (0%)	0 (0%)	0 (0%)	1 (0%)	63 (0%)	0 (0%)	0 (0%)	0 (0%)	0 (0%)	0 (0%)	0 (0%)	0 (0%)	10 (0%)	75 (0%)	1 (0%)	0 (0%)	0 (0%)	3 (0%)	0 (0%)	0 (0%)	0 (0%)	0 (0%)	0 (0%)	0 (0%)	0 (0%)	0 (0%)	0 (0%)	0 (0%)	0 (0%)	0 (0%)	18 (0%)
1760:1779	1760	1779	20	7	0.21875	0 (0%)	3 (0%)	0 (0%)	0 (0%)	2 (0%)	22 (0%)	0 (0%)	1 (0%)	0 (0%)	0 (0%)	0 (0%)	0 (0%)	0 (0%)	4 (0%)	42 (0%)	0 (0%)	0 (0%)	0 (0%)	0 (0%)	0 (0%)	0 (0%)	1 (0%)	0 (0%)	0 (0%)	0 (0%)	0 (0%)	0 (0%)	0 (0%)	0 (0%)	0 (0%)	0 (0%)	0 (0%)
1760:1781	1760	1781	22	7	0.21875	0 (0%)	0 (0%)	0 (0%)	0 (0%)	123 (0%)	0 (0%)	1 (0%)	0 (0%)	0 (0%)	7 (0%)	0 (0%)	0 (0%)	0 (0%)	0 (0%)	0 (0%)	0 (0%)	2 (0%)	1 (0%)	0 (0%)	0 (0%)	0 (0%)	1 (0%)	0 (0%)	0 (0%)	0 (0%)	0 (0%)	0 (0%)	0 (0%)	0 (0%)	0 (0%)	8 (0%)	0 (0%)
1753:1773	1753	1773	21	7	0.21875	0 (0%)	0 (0%)	0 (0%)	0 (0%)	2 (0%)	0 (0%)	13 (0%)	0 (0%)	0 (0%)	1 (0%)	0 (0%)	0 (0%)	0 (0%)	1 (0%)	0 (0%)	0 (0%)	1 (0%)	0 (0%)	1 (0%)	2 (0%)	0 (0%)	0 (0%)	0 (0%)	0 (0%)	0 (0%)	0 (0%)	0 (0%)	0 (0%)	0 (0%)	0 (0%)	0 (0%)	0 (0%)
1757:1774	1757	1774	18	6	0.1875	0 (0%)	0 (0%)	0 (0%)	0 (0%)	4 (0%)	1 (0%)	9 (0%)	0 (0%)	0 (0%)	0 (0%)	0 (0%)	0 (0%)	0 (0%)	1 (0%)	1 (0%)	0 (0%)	0 (0%)	0 (0%)	0 (0%)	0 (0%)	0 (0%)	0 (0%)	0 (0%)	0 (0%)	0 (0%)	0 (0%)	0 (0%)	0 (0%)	0 (0%)	1 (0%)	0 (0%)	0 (0%)
1760:1776	1760	1776	17	6	0.1875	0 (0%)	0 (0%)	1 (0%)	0 (0%)	21 (0%)	0 (0%)	0 (0%)	20 (0%)	0 (0%)	0 (0%)	0 (0%)	11 (0%)	0 (0%)	0 (0%)	0 (0%)	0 (0%)	0 (0%)	0 (0%)	0 (0%)	0 (0%)	0 (0%)	0 (0%)	0 (0%)	0 (0%)	0 (0%)	1 (0%)	0 (0%)	2 (0%)	0 (0%)	0 (0%)	0 (0%)	0 (0%)
1757:1771	1757	1771	15	5	0.15625	0 (0%)	0 (0%)	0 (0%)	0 (0%)	0 (0%)	2 (0%)	0 (0%)	0 (0%)	0 (0%)	0 (0%)	0 (0%)	17 (0%)	0 (0%)	0 (0%)	2 (0%)	0 (0%)	0 (0%)	0 (0%)	0 (0%)	1 (0%)	0 (0%)	1 (0%)	0 (0%)	0 (0%)	0 (0%)	0 (0%)	0 (0%)	0 (0%)	0 (0%)	0 (0%)	0 (0%)	0 (0%)
1753:1774	1753	1774	22	5	0.15625	0 (0%)	0 (0%)	0 (0%)	0 (0%)	1 (0%)	1 (0%)	15 (0%)	0 (0%)	0 (0%)	0 (0%)	0 (0%)	0 (0%)	0 (0%)	0 (0%)	0 (0%)	0 (0%)	0 (0%)	0 (0%)	0 (0%)	0 (0%)	0 (0%)	0 (0%)	0 (0%)	0 (0%)	0 (0%)	0 (0%)	0 (0%)	1 (0%)	1 (0%)	0 (0%)	0 (0%)	0 (0%)
1759:1780	1759	1780	22	5	0.15625	0 (0%)	0 (0%)	1 (0%)	0 (0%)	215 (0%)	0 (0%)	0 (0%)	0 (0%)	0 (0%)	0 (0%)	0 (0%)	0 (0%)	0 (0%)	0 (0%)	0 (0%)	0 (0%)	0 (0%)	0 (0%)	0 (0%)	0 (0%)	0 (0%)	0 (0%)	0 (0%)	0 (0%)	0 (0%)	0 (0%)	0 (0%)	5 (0%)	0 (0%)	2 (0%)	2 (0%)	0 (0%)
1759:1779	1759	1779	21	5	0.15625	0 (0%)	0 (0%)	0 (0%)	0 (0%)	6 (0%)	0 (0%)	0 (0%)	0 (0%)	0 (0%)	0 (0%)	0 (0%)	0 (0%)	0 (0%)	0 (0%)	0 (0%)	0 (0%)	0 (0%)	0 (0%)	0 (0%)	0 (0%)	0 (0%)	0 (0%)	0 (0%)	0 (0%)	0 (0%)	0 (0%)	1 (0%)	2 (0%)	1 (0%)	19 (0%)	0 (0%)	0 (0%)
1759:1776	1759	1776	18	5	0.15625	0 (0%)	0 (0%)	0 (0%)	0 (0%)	1 (0%)	0 (0%)	0 (0%)	0 (0%)	0 (0%)	0 (0%)	0 (0%)	166 (0%)	0 (0%)	130 (0%)	0 (0%)	0 (0%)	0 (0%)	0 (0%)	6 (0%)	0 (0%)	0 (0%)	0 (0%)	0 (0%)	0 (0%)	0 (0%)	0 (0%)	0 (0%)	0 (0%)	0 (0%)	0 (0%)	1 (0%)	0 (0%)
1755:1774	1755	1774	20	4	0.125	0 (0%)	0 (0%)	0 (0%)	0 (0%)	1 (0%)	4 (0%)	0 (0%)	0 (0%)	0 (0%)	0 (0%)	0 (0%)	0 (0%)	0 (0%)	3 (0%)	16 (0%)	0 (0%)	0 (0%)	0 (0%)	0 (0%)	0 (0%)	0 (0%)	0 (0%)	0 (0%)	0 (0%)	0 (0%)	0 (0%)	0 (0%)	0 (0%)	0 (0%)	0 (0%)	0 (0%)	0 (0%)
1755:1772	1755	1772	18	4	0.125	0 (0%)	0 (0%)	0 (0%)	0 (0%)	71 (0%)	0 (0%)	64 (0%)	0 (0%)	0 (0%)	0 (0%)	2 (0%)	0 (0%)	0 (0%)	0 (0%)	0 (0%)	0 (0%)	0 (0%)	0 (0%)	0 (0%)	0 (0%)	0 (0%)	0 (0%)	0 (0%)	0 (0%)	0 (0%)	0 (0%)	0 (0%)	1 (0%)	0 (0%)	0 (0%)	0 (0%)	0 (0%)
1759:1781	1759	1781	23	4	0.125	0 (0%)	2 (0%)	0 (0%)	0 (0%)	5 (0%)	0 (0%)	0 (0%)	0 (0%)	0 (0%)	1 (0%)	0 (0%)	0 (0%)	0 (0%)	0 (0%)	0 (0%)	0 (0%)	0 (0%)	0 (0%)	0 (0%)	0 (0%)	0 (0%)	0 (0%)	0 (0%)	0 (0%)	0 (0%)	0 (0%)	0 (0%)	0 (0%)	0 (0%)	5 (0%)	0 (0%)	0 (0%)
1758:1775	1758	1775	18	4	0.125	0 (0%)	0 (0%)	0 (0%)	0 (0%)	0 (0%)	0 (0%)	39 (0%)	0 (0%)	0 (0%)	0 (0%)	0 (0%)	0 (0%)	0 (0%)	0 (0%)	1 (0%)	1 (0%)	0 (0%)	0 (0%)	0 (0%)	0 (0%)	1 (0%)	0 (0%)	0 (0%)	0 (0%)	0 (0%)	0 (0%)	0 (0%)	0 (0%)	0 (0%)	0 (0%)	0 (0%)	0 (0%)
1758:1776	1758	1776	19	4	0.125	0 (0%)	0 (0%)	0 (0%)	0 (0%)	0 (0%)	0 (0%)	1 (0%)	0 (0%)	0 (0%)	0 (0%)	0 (0%)	1 (0%)	33 (0%)	0 (0%)	0 (0%)	2 (0%)	0 (0%)	0 (0%)	0 (0%)	0 (0%)	0 (0%)	0 (0%)	0 (0%)	0 (0%)	0 (0%)	0 (0%)	0 (0%)	0 (0%)	0 (0%)	0 (0%)	0 (0%)	0 (0%)
1758:1774	1758	1774	17	3	0.09375	0 (0%)	0 (0%)	0 (0%)	0 (0%)	0 (0%)	1 (0%)	0 (0%)	1 (0%)	0 (0%)	0 (0%)	0 (0%)	0 (0%)	0 (0%)	0 (0%)	0 (0%)	0 (0%)	0 (0%)	0 (0%)	0 (0%)	0 (0%)	2 (0%)	0 (0%)	0 (0%)	0 (0%)	0 (0%)	0 (0%)	0 (0%)	0 (0%)	0 (0%)	0 (0%)	0 (0%)	0 (0%)
1758:1772	1758	1772	15	3	0.09375	0 (0%)	0 (0%)	0 (0%)	0 (0%)	0 (0%)	0 (0%)	0 (0%)	5 (0%)	0 (0%)	0 (0%)	0 (0%)	1 (0%)	0 (0%)	0 (0%)	0 (0%)	6 (0%)	0 (0%)	0 (0%)	0 (0%)	0 (0%)	0 (0%)	0 (0%)	0 (0%)	0 (0%)	0 (0%)	0 (0%)	0 (0%)	0 (0%)	0 (0%)	0 (0%)	0 (0%)	0 (0%)
1757:1773	1757	1773	17	3	0.09375	0 (0%)	0 (0%)	0 (0%)	0 (0%)	0 (0%)	0 (0%)	6 (0%)	1 (0%)	0 (0%)	0 (0%)	0 (0%)	0 (0%)	0 (0%)	0 (0%)	2 (0%)	0 (0%)	0 (0%)	0 (0%)	0 (0%)	0 (0%)	0 (0%)	0 (0%)	0 (0%)	0 (0%)	0 (0%)	0 (0%)	0 (0%)	0 (0%)	0 (0%)	0 (0%)	0 (0%)	0 (0%)
1753:1780	1753	1780	28	3	0.09375	0 (0%)	0 (0%)	0 (0%)	1 (0%)	0 (0%)	0 (0%)	0 (0%)	2 (0%)	0 (0%)	0 (0%)	0 (0%)	0 (0%)	0 (0%)	0 (0%)	0 (0%)	0 (0%)	0 (0%)	0 (0%)	0 (0%)	0 (0%)	0 (0%)	0 (0%)	0 (0%)	0 (0%)	0 (0%)	0 (0%)	0 (0%)	0 (0%)	1 (0%)	0 (0%)	0 (0%)	0 (0%)
1757:1772	1757	1772	16	2	0.0625	0 (0%)	0 (0%)	0 (0%)	0 (0%)	0 (0%)	2 (0%)	0 (0%)	0 (0%)	0 (0%)	0 (0%)	0 (0%)	15 (0%)	0 (0%)	0 (0%)	0 (0%)	0 (0%)	0 (0%)	0 (0%)	0 (0%)	0 (0%)	0 (0%)	0 (0%)	0 (0%)	0 (0%)	0 (0%)	0 (0%)	0 (0%)	0 (0%)	0 (0%)	0 (0%)	0 (0%)	0 (0%)
1756:1780	1756	1780	25	2	0.0625	0 (0%)	0 (0%)	0 (0%)	0 (0%)	0 (0%)	1 (0%)	0 (0%)	0 (0%)	0 (0%)	0 (0%)	0 (0%)	0 (0%)	0 (0%)	0 (0%)	1 (0%)	0 (0%)	0 (0%)	0 (0%)	0 (0%)	0 (0%)	0 (0%)	0 (0%)	0 (0%)	0 (0%)	0 (0%)	0 (0%)	0 (0%)	0 (0%)	0 (0%)	0 (0%)	0 (0%)	0 (0%)
1760:1778	1760	1778	19	2	0.0625	0 (0%)	0 (0%)	0 (0%)	0 (0%)	64 (0%)	0 (0%)	0 (0%)	0 (0%)	0 (0%)	0 (0%)	0 (0%)	0 (0%)	0 (0%)	113 (0%)	0 (0%)	0 (0%)	0 (0%)	0 (0%)	0 (0%)	0 (0%)	0 (0%)	0 (0%)	0 (0%)	0 (0%)	0 (0%)	0 (0%)	0 (0%)	0 (0%)	0 (0%)	0 (0%)	0 (0%)	0 (0%)
1759:1775	1759	1775	17	2	0.0625	0 (0%)	0 (0%)	0 (0%)	0 (0%)	2 (0%)	0 (0%)	0 (0%)	159 (0%)	0 (0%)	0 (0%)	0 (0%)	0 (0%)	0 (0%)	0 (0%)	0 (0%)	0 (0%)	0 (0%)	0 (0%)	0 (0%)	0 (0%)	0 (0%)	0 (0%)	0 (0%)	0 (0%)	0 (0%)	0 (0%)	0 (0%)	0 (0%)	0 (0%)	0 (0%)	0 (0%)	0 (0%)
1750:1771	1750	1771	22	2	0.0625	0 (0%)	0 (0%)	0 (0%)	0 (0%)	1 (0%)	0 (0%)	0 (0%)	0 (0%)	0 (0%)	0 (0%)	0 (0%)	0 (0%)	0 (0%)	0 (0%)	0 (0%)	0 (0%)	0 (0%)	0 (0%)	0 (0%)	0 (0%)	0 (0%)	0 (0%)	0 (0%)	0 (0%)	0 (0%)	0 (0%)	0 (0%)	0 (0%)	0 (0%)	0 (0%)	2 (0%)	0 (0%)
1758:1777	1758	1777	20	2	0.0625	0 (0%)	0 (0%)	0 (0%)	0 (0%)	0 (0%)	0 (0%)	0 (0%)	0 (0%)	0 (0%)	0 (0%)	0 (0%)	0 (0%)	0 (0%)	64 (0%)	65 (0%)	0 (0%)	0 (0%)	0 (0%)	0 (0%)	0 (0%)	0 (0%)	0 (0%)	0 (0%)	0 (0%)	0 (0%)	0 (0%)	0 (0%)	0 (0%)	0 (0%)	0 (0%)	0 (0%)	0 (0%)
1759:1773	1759	1773	15	2	0.0625	0 (0%)	0 (0%)	0 (0%)	0 (0%)	0 (0%)	0 (0%)	0 (0%)	1 (0%)	0 (0%)	0 (0%)	0 (0%)	0 (0%)	0 (0%)	0 (0%)	0 (0%)	31 (0%)	0 (0%)	0 (0%)	0 (0%)	0 (0%)	0 (0%)	0 (0%)	0 (0%)	0 (0%)	0 (0%)	0 (0%)	0 (0%)	0 (0%)	0 (0%)	0 (0%)	0 (0%)	0 (0%)
1758:1773	1758	1773	16	2	0.0625	0 (0%)	0 (0%)	0 (0%)	0 (0%)	0 (0%)	0 (0%)	14 (0%)	0 (0%)	0 (0%)	0 (0%)	0 (0%)	0 (0%)	1 (0%)	0 (0%)	0 (0%)	0 (0%)	0 (0%)	0 (0%)	0 (0%)	0 (0%)	0 (0%)	0 (0%)	0 (0%)	0 (0%)	0 (0%)	0 (0%)	0 (0%)	0 (0%)	0 (0%)	0 (0%)	0 (0%)	0 (0%)
1759:1772	1759	1772	14	2	0.0625	0 (0%)	0 (0%)	0 (0%)	0 (0%)	0 (0%)	0 (0%)	0 (0%)	0 (0%)	0 (0%)	0 (0%)	0 (0%)	0 (0%)	0 (0%)	0 (0%)	1 (0%)	0 (0%)	0 (0%)	0 (0%)	0 (0%)	0 (0%)	0 (0%)	0 (0%)	0 (0%)	0 (0%)	0 (0%)	2 (0%)	0 (0%)	0 (0%)	0 (0%)	0 (0%)	0 (0%)	0 (0%)
1750:1773	1750	1773	24	1	0.03125	0 (0%)	0 (0%)	0 (0%)	0 (0%)	0 (0%)	74 (0%)	0 (0%)	0 (0%)	0 (0%)	0 (0%)	0 (0%)	0 (0%)	0 (0%)	0 (0%)	0 (0%)	0 (0%)	0 (0%)	0 (0%)	0 (0%)	0 (0%)	0 (0%)	0 (0%)	0 (0%)	0 (0%)	0 (0%)	0 (0%)	0 (0%)	0 (0%)	0 (0%)	0 (0%)	0 (0%)	0 (0%)
1756:1779	1756	1779	24	1	0.03125	0 (0%)	0 (0%)	0 (0%)	0 (0%)	0 (0%)	17 (0%)	0 (0%)	0 (0%)	0 (0%)	0 (0%)	0 (0%)	0 (0%)	0 (0%)	0 (0%)	0 (0%)	0 (0%)	0 (0%)	0 (0%)	0 (0%)	0 (0%)	0 (0%)	0 (0%)	0 (0%)	0 (0%)	0 (0%)	0 (0%)	0 (0%)	0 (0%)	0 (0%)	0 (0%)	0 (0%)	0 (0%)
1760:1771	1760	1771	12	1	0.03125	0 (0%)	0 (0%)	0 (0%)	0 (0%)	0 (0%)	2 (0%)	0 (0%)	0 (0%)	0 (0%)	0 (0%)	0 (0%)	0 (0%)	0 (0%)	0 (0%)	0 (0%)	0 (0%)	0 (0%)	0 (0%)	0 (0%)	0 (0%)	0 (0%)	0 (0%)	0 (0%)	0 (0%)	0 (0%)	0 (0%)	0 (0%)	0 (0%)	0 (0%)	0 (0%)	0 (0%)	0 (0%)
1750:1774	1750	1774	25	1	0.03125	0 (0%)	0 (0%)	0 (0%)	0 (0%)	0 (0%)	1 (0%)	0 (0%)	0 (0%)	0 (0%)	0 (0%)	0 (0%)	0 (0%)	0 (0%)	0 (0%)	0 (0%)	0 (0%)	0 (0%)	0 (0%)	0 (0%)	0 (0%)	0 (0%)	0 (0%)	0 (0%)	0 (0%)	0 (0%)	0 (0%)	0 (0%)	0 (0%)	0 (0%)	0 (0%)	0 (0%)	0 (0%)
1754:1774	1754	1774	21	1	0.03125	0 (0%)	0 (0%)	0 (0%)	0 (0%)	0 (0%)	1 (0%)	0 (0%)	0 (0%)	0 (0%)	0 (0%)	0 (0%)	0 (0%)	0 (0%)	0 (0%)	0 (0%)	0 (0%)	0 (0%)	0 (0%)	0 (0%)	0 (0%)	0 (0%)	0 (0%)	0 (0%)	0 (0%)	0 (0%)	0 (0%)	0 (0%)	0 (0%)	0 (0%)	0 (0%)	0 (0%)	0 (0%)
1758:1771	1758	1771	14	1	0.03125	0 (0%)	0 (0%)	0 (0%)	0 (0%)	0 (0%)	1 (0%)	0 (0%)	0 (0%)	0 (0%)	0 (0%)	0 (0%)	0 (0%)	0 (0%)	0 (0%)	0 (0%)	0 (0%)	0 (0%)	0 (0%)	0 (0%)	0 (0%)	0 (0%)	0 (0%)	0 (0%)	0 (0%)	0 (0%)	0 (0%)	0 (0%)	0 (0%)	0 (0%)	0 (0%)	0 (0%)	0 (0%)
1751:1779	1751	1779	29	1	0.03125	0 (0%)	0 (0%)	0 (0%)	0 (0%)	22 (0%)	0 (0%)	0 (0%)	0 (0%)	0 (0%)	0 (0%)	0 (0%)	0 (0%)	0 (0%)	0 (0%)	0 (0%)	0 (0%)	0 (0%)	0 (0%)	0 (0%)	0 (0%)	0 (0%)	0 (0%)	0 (0%)	0 (0%)	0 (0%)	0 (0%)	0 (0%)	0 (0%)	0 (0%)	0 (0%)	0 (0%)	0 (0%)
1755:1778	1755	1778	24	1	0.03125	0 (0%)	0 (0%)	0 (0%)	0 (0%)	1 (0%)	0 (0%)	0 (0%)	0 (0%)	0 (0%)	0 (0%)	0 (0%)	0 (0%)	0 (0%)	0 (0%)	0 (0%)	0 (0%)	0 (0%)	0 (0%)	0 (0%)	0 (0%)	0 (0%)	0 (0%)	0 (0%)	0 (0%)	0 (0%)	0 (0%)	0 (0%)	0 (0%)	0 (0%)	0 (0%)	0 (0%)	0 (0%)
1760:1775	1760	1775	16	1	0.03125	0 (0%)	0 (0%)	0 (0%)	0 (0%)	0 (0%)	0 (0%)	0 (0%)	0 (0%)	0 (0%)	0 (0%)	0 (0%)	30 (0%)	0 (0%)	0 (0%)	0 (0%)	0 (0%)	0 (0%)	0 (0%)	0 (0%)	0 (0%)	0 (0%)	0 (0%)	0 (0%)	0 (0%)	0 (0%)	0 (0%)	0 (0%)	0 (0%)	0 (0%)	0 (0%)	0 (0%)	0 (0%)
1750:1778	1750	1778	29	1	0.03125	0 (0%)	0 (0%)	0 (0%)	0 (0%)	0 (0%)	0 (0%)	0 (0%)	0 (0%)	0 (0%)	0 (0%)	0 (0%)	0 (0%)	0 (0%)	0 (0%)	0 (0%)	0 (0%)	0 (0%)	0 (0%)	19 (0%)	0 (0%)	0 (0%)	0 (0%)	0 (0%)	0 (0%)	0 (0%)	0 (0%)	0 (0%)	0 (0%)	0 (0%)	0 (0%)	0 (0%)	0 (0%)
1751:1776	1751	1776	26	1	0.03125	0 (0%)	0 (0%)	0 (0%)	0 (0%)	0 (0%)	0 (0%)	0 (0%)	0 (0%)	0 (0%)	0 (0%)	0 (0%)	0 (0%)	0 (0%)	0 (0%)	0 (0%)	0 (0%)	0 (0%)	0 (0%)	10 (0%)	0 (0%)	0 (0%)	0 (0%)	0 (0%)	0 (0%)	0 (0%)	0 (0%)	0 (0%)	0 (0%)	0 (0%)	0 (0%)	0 (0%)	0 (0%)
1751:1781	1751	1781	31	1	0.03125	0 (0%)	0 (0%)	0 (0%)	0 (0%)	0 (0%)	0 (0%)	0 (0%)	0 (0%)	0 (0%)	0 (0%)	0 (0%)	0 (0%)	0 (0%)	0 (0%)	0 (0%)	0 (0%)	0 (0%)	0 (0%)	10 (0%)	0 (0%)	0 (0%)	0 (0%)	0 (0%)	0 (0%)	0 (0%)	0 (0%)	0 (0%)	0 (0%)	0 (0%)	0 (0%)	0 (0%)	0 (0%)
1754:1771	1754	1771	18	1	0.03125	0 (0%)	0 (0%)	0 (0%)	0 (0%)	0 (0%)	0 (0%)	0 (0%)	0 (0%)	0 (0%)	0 (0%)	7 (0%)	0 (0%)	0 (0%)	0 (0%)	0 (0%)	0 (0%)	0 (0%)	0 (0%)	0 (0%)	0 (0%)	0 (0%)	0 (0%)	0 (0%)	0 (0%)	0 (0%)	0 (0%)	0 (0%)	0 (0%)	0 (0%)	0 (0%)	0 (0%)	0 (0%)
1753:1772	1753	1772	20	1	0.03125	0 (0%)	0 (0%)	0 (0%)	0 (0%)	0 (0%)	0 (0%)	0 (0%)	2 (0%)	0 (0%)	0 (0%)	0 (0%)	0 (0%)	0 (0%)	0 (0%)	0 (0%)	0 (0%)	0 (0%)	0 (0%)	0 (0%)	0 (0%)	0 (0%)	0 (0%)	0 (0%)	0 (0%)	0 (0%)	0 (0%)	0 (0%)	0 (0%)	0 (0%)	0 (0%)	0 (0%)	0 (0%)
1751:1773	1751	1773	23	1	0.03125	0 (0%)	0 (0%)	0 (0%)	0 (0%)	0 (0%)	0 (0%)	0 (0%)	1 (0%)	0 (0%)	0 (0%)	0 (0%)	0 (0%)	0 (0%)	0 (0%)	0 (0%)	0 (0%)	0 (0%)	0 (0%)	0 (0%)	0 (0%)	0 (0%)	0 (0%)	0 (0%)	0 (0%)	0 (0%)	0 (0%)	0 (0%)	0 (0%)	0 (0%)	0 (0%)	0 (0%)	0 (0%)
1752:1774	1752	1774	23	1	0.03125	0 (0%)	0 (0%)	0 (0%)	0 (0%)	0 (0%)	0 (0%)	0 (0%)	0 (0%)	0 (0%)	1 (0%)	0 (0%)	0 (0%)	0 (0%)	0 (0%)	0 (0%)	0 (0%)	0 (0%)	0 (0%)	0 (0%)	0 (0%)	0 (0%)	0 (0%)	0 (0%)	0 (0%)	0 (0%)	0 (0%)	0 (0%)	0 (0%)	0 (0%)	0 (0%)	0 (0%)	0 (0%)
1752:1775	1752	1775	24	1	0.03125	0 (0%)	1 (0%)	0 (0%)	0 (0%)	0 (0%)	0 (0%)	0 (0%)	0 (0%)	0 (0%)	0 (0%)	0 (0%)	0 (0%)	0 (0%)	0 (0%)	0 (0%)	0 (0%)	0 (0%)	0 (0%)	0 (0%)	0 (0%)	0 (0%)	0 (0%)	0 (0%)	0 (0%)	0 (0%)	0 (0%)	0 (0%)	0 (0%)	0 (0%)	0 (0%)	0 (0%)	0 (0%)
1754:1777	1754	1777	24	1	0.03125	0 (0%)	0 (0%)	0 (0%)	0 (0%)	0 (0%)	0 (0%)	0 (0%)	0 (0%)	0 (0%)	0 (0%)	0 (0%)	1 (0%)	0 (0%)	0 (0%)	0 (0%)	0 (0%)	0 (0%)	0 (0%)	0 (0%)	0 (0%)	0 (0%)	0 (0%)	0 (0%)	0 (0%)	0 (0%)	0 (0%)	0 (0%)	0 (0%)	0 (0%)	0 (0%)	0 (0%)	0 (0%)
1754:1780	1754	1780	27	1	0.03125	0 (0%)	0 (0%)	0 (0%)	0 (0%)	0 (0%)	0 (0%)	0 (0%)	1 (0%)	0 (0%)	0 (0%)	0 (0%)	0 (0%)	0 (0%)	0 (0%)	0 (0%)	0 (0%)	0 (0%)	0 (0%)	0 (0%)	0 (0%)	0 (0%)	0 (0%)	0 (0%)	0 (0%)	0 (0%)	0 (0%)	0 (0%)	0 (0%)	0 (0%)	0 (0%)	0 (0%)	0 (0%)
1754:1781	1754	1781	28	1	0.03125	0 (0%)	0 (0%)	0 (0%)	0 (0%)	0 (0%)	0 (0%)	0 (0%)	0 (0%)	0 (0%)	0 (0%)	0 (0%)	0 (0%)	0 (0%)	0 (0%)	0 (0%)	0 (0%)	1 (0%)	0 (0%)	0 (0%)	0 (0%)	0 (0%)	0 (0%)	0 (0%)	0 (0%)	0 (0%)	0 (0%)	0 (0%)	0 (0%)	0 (0%)	0 (0%)	0 (0%)	0 (0%)
1757:1779	1757	1779	23	1	0.03125	0 (0%)	0 (0%)	0 (0%)	0 (0%)	0 (0%)	0 (0%)	0 (0%)	0 (0%)	0 (0%)	0 (0%)	0 (0%)	0 (0%)	1 (0%)	0 (0%)	0 (0%)	0 (0%)	0 (0%)	0 (0%)	0 (0%)	0 (0%)	0 (0%)	0 (0%)	0 (0%)	0 (0%)	0 (0%)	0 (0%)	0 (0%)	0 (0%)	0 (0%)	0 (0%)	0 (0%)	0 (0%)
1760:1773	1760	1773	14	1	0.03125	0 (0%)	0 (0%)	0 (0%)	0 (0%)	0 (0%)	0 (0%)	0 (0%)	0 (0%)	0 (0%)	0 (0%)	0 (0%)	1 (0%)	0 (0%)	0 (0%)	0 (0%)	0 (0%)	0 (0%)	0 (0%)	0 (0%)	0 (0%)	0 (0%)	0 (0%)	0 (0%)	0 (0%)	0 (0%)	0 (0%)	0 (0%)	0 (0%)	0 (0%)	0 (0%)	0 (0%)	0 (0%)
1760:1774	1760	1774	15	1	0.03125	0 (0%)	0 (0%)	0 (0%)	0 (0%)	0 (0%)	0 (0%)	0 (0%)	0 (0%)	0 (0%)	0 (0%)	0 (0%)	0 (0%)	0 (0%)	1 (0%)	0 (0%)	0 (0%)	0 (0%)	0 (0%)	0 (0%)	0 (0%)	0 (0%)	0 (0%)	0 (0%)	0 (0%)	0 (0%)	0 (0%)	0 (0%)	0 (0%)	0 (0%)	0 (0%)	0 (0%)	0 (0%)
1752:1781	1752	1781	30	0	0	0 (0%)	0 (0%)	0 (0%)	0 (0%)	0 (0%)	0 (0%)	0 (0%)	0 (0%)	0 (0%)	0 (0%)	0 (0%)	0 (0%)	0 (0%)	0 (0%)	0 (0%)	0 (0%)	0 (0%)	0 (0%)	0 (0%)	0 (0%)	0 (0%)	0 (0%)	0 (0%)	0 (0%)	0 (0%)	0 (0%)	0 (0%)	0 (0%)	0 (0%)	0 (0%)	0 (0%)	0 (0%)
1758:1780	1758	1780	23	0	0	0 (0%)	0 (0%)	0 (0%)	0 (0%)	0 (0%)	0 (0%)	0 (0%)	0 (0%)	0 (0%)	0 (0%)	0 (0%)	0 (0%)	0 (0%)	0 (0%)	0 (0%)	0 (0%)	0 (0%)	0 (0%)	0 (0%)	0 (0%)	0 (0%)	0 (0%)	0 (0%)	0 (0%)	0 (0%)	0 (0%)	0 (0%)	0 (0%)	0 (0%)	0 (0%)	0 (0%)	0 (0%)
1759:1777	1759	1777	19	0	0	0 (0%)	0 (0%)	0 (0%)	0 (0%)	0 (0%)	0 (0%)	0 (0%)	0 (0%)	0 (0%)	0 (0%)	0 (0%)	0 (0%)	0 (0%)	0 (0%)	0 (0%)	0 (0%)	0 (0%)	0 (0%)	0 (0%)	0 (0%)	0 (0%)	0 (0%)	0 (0%)	0 (0%)	0 (0%)	0 (0%)	0 (0%)	0 (0%)	0 (0%)	0 (0%)	0 (0%)	0 (0%)
1760:1777	1760	1777	18	0	0	0 (0%)	0 (0%)	0 (0%)	0 (0%)	0 (0%)	0 (0%)	0 (0%)	0 (0%)	0 (0%)	0 (0%)	0 (0%)	0 (0%)	0 (0%)	0 (0%)	0 (0%)	0 (0%)	0 (0%)	0 (0%)	0 (0%)	0 (0%)	0 (0%)	0 (0%)	0 (0%)	0 (0%)	0 (0%)	0 (0%)	0 (0%)	0 (0%)	0 (0%)	0 (0%)	0 (0%)	0 (0%)
					Total cccDNA	779582	633472	914147	1341003	1783901	1530242	938453	2209611	540271	883634	806395	1614148	2139685	1299160	1435852	867224	1418147	730935	888918	875227	1236059	937703	2119695	829730	1156134	1331053	2201951	2942429	1803720	2622870	4595732	2475156
